# Supplementary material for: The Application of a Plant Biostimulant Based on Seaweed and Yeast Extract Improved Tomato Fruit Development and Quality
Source: Biomolecules. 2020 Dec 12;10(12):1662. doi: 10.3390/biom10121662 (PMC7763504; doi:10.3390/biom10121662)
Supplement: Supplementary file 1 [file biomolecules-10-01662-s001.zip]

Archive with 6 entries (6 files):
- STable1.docx
- STable2.docx
- STable3.docx
- STable4.docx
- STable5.docx
- STable6.docx
